# Supplementary material for: PocketPicker: analysis of ligand binding-sites with shape descriptors
Source: Chem Cent J. 2007 Mar 13;1:7. doi: 10.1186/1752-153X-1-7 (PMC1994066; doi:10.1186/1752-153X-1-7)
Supplement: Additional file 1 — Four complexed and three unbound structures (all multimers) were converted into their respective monomeric equivalents in the original test set by deleting chains. Additional Table 1 indicates which chains were deleted to form the monomeric proteins. List of structures converted into their monomeric versions by deleting chains from the original PDB file. [file 1752-153X-1-7-S1.xls]

## Sheet: Tabelle1
Complex	Chains removed
1cdo	B
4phv	B
5cna	B, C, D
1igj	C, D
Unbound
1swb	A, C, D
5dfr	A
1a4j3	H, L
