# Supplementary material for: PocketPicker: analysis of ligand binding-sites with shape descriptors
Source: Chem Cent J. 2007 Mar 13;1:7. doi: 10.1186/1752-153X-1-7 (PMC1994066; doi:10.1186/1752-153X-1-7)
Supplement: Additional file 2 — Four complexed and three unbound structures (multimers) were converted into their respective monomeric equivalents in the original test set by deleting chains (see additional Table 1). Results for calculations on the multimeric proteins are presented in additional file 2). Results of PocketPicker calculations on seven multimeric structures contained in the test data set. 1Rank of pocket-centers within 4 Å of the considered ligand (brackets indicate hits exceeding the 4 Å criterion). Only the best hit is shown. Dashes indicate that the actual binding site is not found within the five largest predicted pockets. 2Distance from the geometric pocket center to the nearest atom in the ligand. 3Pocket detection for 1a4j failed, due to PyMOL's inability to align the dimer structure with its corresponding monomeric complex 1igj. [file 1752-153X-1-7-S2.xls]

## Sheet: Tabelle1
Complex	Hits1	Dnear (Å)2
1cdo	1	0.8
4phv	1	0.7
5cna	-	-
1igj	4	0.8
Unbound	Hits1	Dnear (Å)2
1swb	(2)	7.2
5dfr	1	1.3
1a4j3	-	-
